# Supplementary material for: Ten-year natural history of visual function in Japanese patients with Leber hereditary optic neuropathy: A retrospective cohort study
Source: PLoS One. 2026 Apr 28;21(4):e0348093. doi: 10.1371/journal.pone.0348093 (PMC13123968; doi:10.1371/journal.pone.0348093)
Supplement: S1 Dataset — (CSV) [file pone.0348093.s001.csv]

Patient_ID	Eye_ID	Age	Sex	Mutation	Subgroup	Month	logMAR
1	1	41	1	14484	0	4	2
1	1	41	1	14484	0	8	2
1	1	41	1	14484	0	12	2
1	1	41	1	14484	0	16	2
1	1	41	1	14484	0	20	1.698970004
1	1	41	1	14484	0	24	1.698970004
1	1	41	1	14484	0	36	2
1	1	41	1	14484	0	48	2
1	1	41	1	14484	0	60	2
1	1	41	1	14484	0	72	2
1	1	41	1	14484	0	84	2
1	1	41	1	14484	0	96	2
1	1	41	1	14484	0	108	2
1	1	41	1	14484	0	120	2
1	2	41	1	14484	0	4	1.397940009
1	2	41	1	14484	0	8	1.698970004
1	2	41	1	14484	0	12	2
1	2	41	1	14484	0	16	1.698970004
1	2	41	1	14484	0	20	1.698970004
1	2	41	1	14484	0	24	1.698970004
1	2	41	1	14484	0	36	2
1	2	41	1	14484	0	48	2
1	2	41	1	14484	0	60	2
1	2	41	1	14484	0	72	2
1	2	41	1	14484	0	84	2
1	2	41	1	14484	0	96	2
1	2	41	1	14484	0	108	2
1	2	41	1	14484	0	120	2
2	3	39	1	14484	0	4	1.045757491
2	3	39	1	14484	0	8	1
2	3	39	1	14484	0	12	1
2	3	39	1	14484	0	16	0.698970004
2	3	39	1	14484	0	20	0.22184875
2	3	39	1	14484	0	24	0.22184875
2	3	39	1	14484	0	36	0.096910013
2	3	39	1	14484	0	48	0.045757491
2	3	39	1	14484	0	60	0.096910013
2	3	39	1	14484	0	72	0.096910013
2	3	39	1	14484	0	84	0.096910013
2	3	39	1	14484	0	96	0.096910013
2	3	39	1	14484	0	108	0.096910013
2	3	39	1	14484	0	120	0.096910013
2	4	39	1	14484	0	4	1.301029996
2	4	39	1	14484	0	8	1.096910013
2	4	39	1	14484	0	12	0.823908741
2	4	39	1	14484	0	16	0.397940009
2	4	39	1	14484	0	20	0.096910013
2	4	39	1	14484	0	24	0.045757491
2	4	39	1	14484	0	36	0
2	4	39	1	14484	0	48	0
2	4	39	1	14484	0	60	0
2	4	39	1	14484	0	72	0.045757491
2	4	39	1	14484	0	84	0.045757491
2	4	39	1	14484	0	96	0.045757491
2	4	39	1	14484	0	108	0.045757491
2	4	39	1	14484	0	120	0.045757491
3	5	46	1	14484	0	4	0.522878745
3	5	46	1	14484	0	8	1.397940009
3	5	46	1	14484	0	12	1.397940009
3	5	46	1	14484	0	16	1.301029996
3	5	46	1	14484	0	20	1.397940009
3	5	46	1	14484	0	24	1.522878745
3	5	46	1	14484	0	36	1.15490196
3	5	46	1	14484	0	48	1
3	5	46	1	14484	0	60	1
3	5	46	1	14484	0	72	1
3	5	46	1	14484	0	84	0.823908741
3	5	46	1	14484	0	96	0.823908741
3	5	46	1	14484	0	108	1
3	5	46	1	14484	0	120	1
3	6	46	1	14484	0	4	0.522878745
3	6	46	1	14484	0	8	2
3	6	46	1	14484	0	12	1.698970004
3	6	46	1	14484	0	16	1.522878745
3	6	46	1	14484	0	20	1.522878745
3	6	46	1	14484	0	24	1.522878745
3	6	46	1	14484	0	36	1.397940009
3	6	46	1	14484	0	48	1.045757491
3	6	46	1	14484	0	60	1.096910013
3	6	46	1	14484	0	72	1.096910013
3	6	46	1	14484	0	84	1.045757491
3	6	46	1	14484	0	96	1.045757491
3	6	46	1	14484	0	108	1.045757491
3	6	46	1	14484	0	120	1
4	7	27	1	11778	1	4	NA
4	7	27	1	11778	1	8	1
4	7	27	1	11778	1	12	1.22184875
4	7	27	1	11778	1	16	1.397940009
4	7	27	1	11778	1	20	1.522878745
4	7	27	1	11778	1	24	1.698970004
4	7	27	1	11778	1	36	1.698970004
4	7	27	1	11778	1	48	1.301029996
4	7	27	1	11778	1	60	1.397940009
4	7	27	1	11778	1	72	1.522878745
4	7	27	1	11778	1	84	1.397940009
4	7	27	1	11778	1	96	1.397940009
4	7	27	1	11778	1	108	1.397940009
4	7	27	1	11778	1	120	1.522878745
4	8	27	1	11778	1	4	1
4	8	27	1	11778	1	8	2
4	8	27	1	11778	1	12	1.522878745
4	8	27	1	11778	1	16	1.698970004
4	8	27	1	11778	1	20	2
4	8	27	1	11778	1	24	1.522878745
4	8	27	1	11778	1	36	1.301029996
4	8	27	1	11778	1	48	1.522878745
4	8	27	1	11778	1	60	1.397940009
4	8	27	1	11778	1	72	1.397940009
4	8	27	1	11778	1	84	1.397940009
4	8	27	1	11778	1	96	1.397940009
4	8	27	1	11778	1	108	1.397940009
4	8	27	1	11778	1	120	1.397940009
5	9	53	1	11778	1	4	1.397940009
5	9	53	1	11778	1	8	2
5	9	53	1	11778	1	12	1.698970004
5	9	53	1	11778	1	16	1.522878745
5	9	53	1	11778	1	20	1.522878745
5	9	53	1	11778	1	24	1.522878745
5	9	53	1	11778	1	36	1.522878745
5	9	53	1	11778	1	48	1.698970004
5	9	53	1	11778	1	60	2
5	9	53	1	11778	1	72	2
5	9	53	1	11778	1	84	2
5	9	53	1	11778	1	96	2
5	9	53	1	11778	1	108	2
5	9	53	1	11778	1	120	2
5	10	53	1	11778	1	4	1.698970004
5	10	53	1	11778	1	8	2
5	10	53	1	11778	1	12	2
5	10	53	1	11778	1	16	1.698970004
5	10	53	1	11778	1	20	2
5	10	53	1	11778	1	24	2
5	10	53	1	11778	1	36	2
5	10	53	1	11778	1	48	2
5	10	53	1	11778	1	60	2
5	10	53	1	11778	1	72	2
5	10	53	1	11778	1	84	2
5	10	53	1	11778	1	96	2
5	10	53	1	11778	1	108	2
5	10	53	1	11778	1	120	2
6	11	22	1	11778	1	4	1.045757491
6	11	22	1	11778	1	8	1.301029996
6	11	22	1	11778	1	12	1.301029996
6	11	22	1	11778	1	16	1.301029996
6	11	22	1	11778	1	20	1.096910013
6	11	22	1	11778	1	24	1.045757491
6	11	22	1	11778	1	36	1.045757491
6	11	22	1	11778	1	48	1.045757491
6	11	22	1	11778	1	60	1
6	11	22	1	11778	1	72	1.045757491
6	11	22	1	11778	1	84	1.045757491
6	11	22	1	11778	1	96	1.045757491
6	11	22	1	11778	1	108	1
6	11	22	1	11778	1	120	1
6	12	22	1	11778	1	4	1.045757491
6	12	22	1	11778	1	8	1.22184875
6	12	22	1	11778	1	12	1.301029996
6	12	22	1	11778	1	16	1.301029996
6	12	22	1	11778	1	20	1.15490196
6	12	22	1	11778	1	24	1.22184875
6	12	22	1	11778	1	36	1.045757491
6	12	22	1	11778	1	48	1.045757491
6	12	22	1	11778	1	60	1.045757491
6	12	22	1	11778	1	72	1.045757491
6	12	22	1	11778	1	84	1.045757491
6	12	22	1	11778	1	96	1.22184875
6	12	22	1	11778	1	108	1.22184875
6	12	22	1	11778	1	120	1.22184875
7	13	17	1	11778	1	4	2
7	13	17	1	11778	1	8	1.22184875
7	13	17	1	11778	1	12	1.22184875
7	13	17	1	11778	1	16	1
7	13	17	1	11778	1	20	0.522878745
7	13	17	1	11778	1	24	0.397940009
7	13	17	1	11778	1	36	0.22184875
7	13	17	1	11778	1	48	0.22184875
7	13	17	1	11778	1	60	0.15490196
7	13	17	1	11778	1	72	0.045757491
7	13	17	1	11778	1	84	0.15490196
7	13	17	1	11778	1	96	0.096910013
7	13	17	1	11778	1	108	0.22184875
7	13	17	1	11778	1	120	0.22184875
7	14	17	1	11778	1	4	2
7	14	17	1	11778	1	8	1.15490196
7	14	17	1	11778	1	12	0.22184875
7	14	17	1	11778	1	16	0
7	14	17	1	11778	1	20	-0.079181246
7	14	17	1	11778	1	24	-0.079181246
7	14	17	1	11778	1	36	-0.079181246
7	14	17	1	11778	1	48	-0.079181246
7	14	17	1	11778	1	60	-0.079181246
7	14	17	1	11778	1	72	-0.079181246
7	14	17	1	11778	1	84	-0.079181246
7	14	17	1	11778	1	96	-0.079181246
7	14	17	1	11778	1	108	-0.079181246
7	14	17	1	11778	1	120	-0.079181246
8	15	28	1	11778	1	4	NA
8	15	28	1	11778	1	8	2
8	15	28	1	11778	1	12	2
8	15	28	1	11778	1	16	2
8	15	28	1	11778	1	20	2
8	15	28	1	11778	1	24	2
8	15	28	1	11778	1	36	2
8	15	28	1	11778	1	48	2
8	15	28	1	11778	1	60	2
8	15	28	1	11778	1	72	NA
8	15	28	1	11778	1	84	2
8	15	28	1	11778	1	96	2
8	15	28	1	11778	1	108	2
8	15	28	1	11778	1	120	2
8	16	28	1	11778	1	4	NA
8	16	28	1	11778	1	8	2
8	16	28	1	11778	1	12	2
8	16	28	1	11778	1	16	2
8	16	28	1	11778	1	20	2
8	16	28	1	11778	1	24	2
8	16	28	1	11778	1	36	2
8	16	28	1	11778	1	48	2
8	16	28	1	11778	1	60	2
8	16	28	1	11778	1	72	NA
8	16	28	1	11778	1	84	2
8	16	28	1	11778	1	96	2
8	16	28	1	11778	1	108	2
8	16	28	1	11778	1	120	2
9	17	59	1	11778	1	4	1.522878745
9	17	59	1	11778	1	8	2
9	17	59	1	11778	1	12	2
9	17	59	1	11778	1	16	2
9	17	59	1	11778	1	20	2
9	17	59	1	11778	1	24	2
9	17	59	1	11778	1	36	2
9	17	59	1	11778	1	48	1.522878745
9	17	59	1	11778	1	60	1.698970004
9	17	59	1	11778	1	72	1.522878745
9	17	59	1	11778	1	84	1.698970004
9	17	59	1	11778	1	96	1.698970004
9	17	59	1	11778	1	108	1.698970004
9	17	59	1	11778	1	120	1.698970004
10	18	38	1	11778	1	4	2
10	18	38	1	11778	1	8	2
10	18	38	1	11778	1	12	2
10	18	38	1	11778	1	16	2
10	18	38	1	11778	1	20	2
10	18	38	1	11778	1	24	2
10	18	38	1	11778	1	36	2
10	18	38	1	11778	1	48	2
10	18	38	1	11778	1	60	2
10	18	38	1	11778	1	72	2
10	18	38	1	11778	1	84	2
10	18	38	1	11778	1	96	2
10	18	38	1	11778	1	108	2
10	18	38	1	11778	1	120	2
10	19	38	1	11778	1	4	1.522878745
10	19	38	1	11778	1	8	2
10	19	38	1	11778	1	12	2
10	19	38	1	11778	1	16	2
10	19	38	1	11778	1	20	2
10	19	38	1	11778	1	24	2
10	19	38	1	11778	1	36	2
10	19	38	1	11778	1	48	2
10	19	38	1	11778	1	60	2
10	19	38	1	11778	1	72	2
10	19	38	1	11778	1	84	2
10	19	38	1	11778	1	96	2
10	19	38	1	11778	1	108	2
10	19	38	1	11778	1	120	2
11	20	49	2	11778	1	4	2
11	20	49	2	11778	1	8	2
11	20	49	2	11778	1	12	2.301029996
11	20	49	2	11778	1	16	2.301029996
11	20	49	2	11778	1	20	2.301029996
11	20	49	2	11778	1	24	2.301029996
11	20	49	2	11778	1	36	2.301029996
11	20	49	2	11778	1	48	2.301029996
11	20	49	2	11778	1	60	2
11	20	49	2	11778	1	72	2.301029996
11	20	49	2	11778	1	84	2
11	20	49	2	11778	1	96	2
11	20	49	2	11778	1	108	2
11	20	49	2	11778	1	120	2
11	21	49	2	11778	1	4	2
11	21	49	2	11778	1	8	2
11	21	49	2	11778	1	12	2.301029996
11	21	49	2	11778	1	16	2.301029996
11	21	49	2	11778	1	20	2.301029996
11	21	49	2	11778	1	24	2.301029996
11	21	49	2	11778	1	36	2.301029996
11	21	49	2	11778	1	48	2.301029996
11	21	49	2	11778	1	60	2.301029996
11	21	49	2	11778	1	72	2.301029996
11	21	49	2	11778	1	84	2
11	21	49	2	11778	1	96	2
11	21	49	2	11778	1	108	2
11	21	49	2	11778	1	120	2.301029996
12	22	36	1	11778	1	4	1.397940009
12	22	36	1	11778	1	8	1.698970004
12	22	36	1	11778	1	12	1.397940009
12	22	36	1	11778	1	16	1.698970004
12	22	36	1	11778	1	20	1
12	22	36	1	11778	1	24	1
12	22	36	1	11778	1	36	1.045757491
12	22	36	1	11778	1	48	1.045757491
12	22	36	1	11778	1	60	1
12	22	36	1	11778	1	72	1
12	22	36	1	11778	1	84	1
12	22	36	1	11778	1	96	1
12	22	36	1	11778	1	108	1
12	22	36	1	11778	1	120	1
12	23	36	1	11778	1	4	1.096910013
12	23	36	1	11778	1	8	1.22184875
12	23	36	1	11778	1	12	1.15490196
12	23	36	1	11778	1	16	1.15490196
12	23	36	1	11778	1	20	1.15490196
12	23	36	1	11778	1	24	1.15490196
12	23	36	1	11778	1	36	1.15490196
12	23	36	1	11778	1	48	1.15490196
12	23	36	1	11778	1	60	1.15490196
12	23	36	1	11778	1	72	1.15490196
12	23	36	1	11778	1	84	1.15490196
12	23	36	1	11778	1	96	1.15490196
12	23	36	1	11778	1	108	1.15490196
12	23	36	1	11778	1	120	1.301029996
13	24	8	1	11778	0	4	1
13	24	8	1	11778	0	8	1.096910013
13	24	8	1	11778	0	12	1.15490196
13	24	8	1	11778	0	16	1.045757491
13	24	8	1	11778	0	20	1
13	24	8	1	11778	0	24	1.096910013
13	24	8	1	11778	0	36	1
13	24	8	1	11778	0	48	1
13	24	8	1	11778	0	60	1
13	24	8	1	11778	0	72	1
13	24	8	1	11778	0	84	1
13	24	8	1	11778	0	96	1
13	24	8	1	11778	0	108	1
13	24	8	1	11778	0	120	1
13	25	8	1	11778	0	4	1.045757491
13	25	8	1	11778	0	8	1.22184875
13	25	8	1	11778	0	12	1.22184875
13	25	8	1	11778	0	16	1.15490196
13	25	8	1	11778	0	20	1.397940009
13	25	8	1	11778	0	24	1.096910013
13	25	8	1	11778	0	36	1
13	25	8	1	11778	0	48	1
13	25	8	1	11778	0	60	1
13	25	8	1	11778	0	72	1
13	25	8	1	11778	0	84	1
13	25	8	1	11778	0	96	1
13	25	8	1	11778	0	108	1
13	25	8	1	11778	0	120	1
14	26	10	1	11778	0	4	NA
14	26	10	1	11778	0	8	0.301029996
14	26	10	1	11778	0	12	0.096910013
14	26	10	1	11778	0	16	0.15490196
14	26	10	1	11778	0	20	0
14	26	10	1	11778	0	24	0.045757491
14	26	10	1	11778	0	36	0.045757491
14	26	10	1	11778	0	48	0.096910013
14	26	10	1	11778	0	60	0.096910013
14	26	10	1	11778	0	72	0.096910013
14	26	10	1	11778	0	84	0.096910013
14	26	10	1	11778	0	96	0.15490196
14	26	10	1	11778	0	108	0.096910013
14	26	10	1	11778	0	120	0.096910013
14	27	10	1	11778	0	4	NA
14	27	10	1	11778	0	8	0.301029996
14	27	10	1	11778	0	12	0.301029996
14	27	10	1	11778	0	16	0.22184875
14	27	10	1	11778	0	20	0.22184875
14	27	10	1	11778	0	24	0.096910013
14	27	10	1	11778	0	36	0.045757491
14	27	10	1	11778	0	48	0.096910013
14	27	10	1	11778	0	60	0.096910013
14	27	10	1	11778	0	72	0.096910013
14	27	10	1	11778	0	84	0.096910013
14	27	10	1	11778	0	96	0.096910013
14	27	10	1	11778	0	108	0.096910013
14	27	10	1	11778	0	120	0.096910013
15	28	17	1	11778	1	4	NA
15	28	17	1	11778	1	8	1.698970004
15	28	17	1	11778	1	12	1.698970004
15	28	17	1	11778	1	16	1.698970004
15	28	17	1	11778	1	20	1.522878745
15	28	17	1	11778	1	24	1.698970004
15	28	17	1	11778	1	36	1.698970004
15	28	17	1	11778	1	48	1.522878745
15	28	17	1	11778	1	60	1.698970004
15	28	17	1	11778	1	72	1.522878745
15	28	17	1	11778	1	84	1.698970004
15	28	17	1	11778	1	96	1.698970004
15	28	17	1	11778	1	108	1.698970004
15	28	17	1	11778	1	120	1.698970004
15	29	17	1	11778	1	4	1.397940009
15	29	17	1	11778	1	8	1.698970004
15	29	17	1	11778	1	12	1.698970004
15	29	17	1	11778	1	16	1.522878745
15	29	17	1	11778	1	20	1.522878745
15	29	17	1	11778	1	24	1.522878745
15	29	17	1	11778	1	36	1.522878745
15	29	17	1	11778	1	48	1.397940009
15	29	17	1	11778	1	60	1.522878745
15	29	17	1	11778	1	72	1.397940009
15	29	17	1	11778	1	84	1.522878745
15	29	17	1	11778	1	96	1.698970004
15	29	17	1	11778	1	108	1.522878745
15	29	17	1	11778	1	120	1.698970004
16	30	49	1	11778	1	4	1.15490196
16	30	49	1	11778	1	8	1.397940009
16	30	49	1	11778	1	12	1.397940009
16	30	49	1	11778	1	16	1.522878745
16	30	49	1	11778	1	20	1.522878745
16	30	49	1	11778	1	24	1.522878745
16	30	49	1	11778	1	36	1.522878745
16	30	49	1	11778	1	48	1.397940009
16	30	49	1	11778	1	60	1.397940009
16	30	49	1	11778	1	72	1.522878745
16	30	49	1	11778	1	84	1.698970004
16	30	49	1	11778	1	96	1.397940009
16	30	49	1	11778	1	108	1.397940009
16	30	49	1	11778	1	120	1.397940009
16	31	49	1	11778	1	4	2
16	31	49	1	11778	1	8	1.698970004
16	31	49	1	11778	1	12	1.698970004
16	31	49	1	11778	1	16	1.698970004
16	31	49	1	11778	1	20	1.698970004
16	31	49	1	11778	1	24	1.698970004
16	31	49	1	11778	1	36	1.698970004
16	31	49	1	11778	1	48	1.397940009
16	31	49	1	11778	1	60	1.397940009
16	31	49	1	11778	1	72	1.397940009
16	31	49	1	11778	1	84	1.397940009
16	31	49	1	11778	1	96	1.522878745
16	31	49	1	11778	1	108	1.397940009
16	31	49	1	11778	1	120	1.522878745
17	32	14	1	11778	0	4	1.698970004
17	32	14	1	11778	0	8	2
17	32	14	1	11778	0	12	2
17	32	14	1	11778	0	16	2
17	32	14	1	11778	0	20	1.698970004
17	32	14	1	11778	0	24	2
17	32	14	1	11778	0	36	2
17	32	14	1	11778	0	48	1.22184875
17	32	14	1	11778	0	60	1.397940009
17	32	14	1	11778	0	72	1.397940009
17	32	14	1	11778	0	84	1.397940009
17	32	14	1	11778	0	96	1.397940009
17	32	14	1	11778	0	108	1.397940009
17	32	14	1	11778	0	120	1.397940009
17	33	14	1	11778	0	4	2
17	33	14	1	11778	0	8	2
17	33	14	1	11778	0	12	2.301029996
17	33	14	1	11778	0	16	2
17	33	14	1	11778	0	20	2
17	33	14	1	11778	0	24	2
17	33	14	1	11778	0	36	2
17	33	14	1	11778	0	48	2
17	33	14	1	11778	0	60	2
17	33	14	1	11778	0	72	2
17	33	14	1	11778	0	84	2
17	33	14	1	11778	0	96	2
17	33	14	1	11778	0	108	2
17	33	14	1	11778	0	120	2
18	34	48	2	11778	1	4	NA
18	34	48	2	11778	1	8	2
18	34	48	2	11778	1	12	2.301029996
18	34	48	2	11778	1	16	2
18	34	48	2	11778	1	20	2
18	34	48	2	11778	1	24	2
18	34	48	2	11778	1	36	2
18	34	48	2	11778	1	48	2
18	34	48	2	11778	1	60	2
18	34	48	2	11778	1	72	2
18	34	48	2	11778	1	84	2
18	34	48	2	11778	1	96	2
18	34	48	2	11778	1	108	2
18	34	48	2	11778	1	120	2
18	35	48	2	11778	1	4	NA
18	35	48	2	11778	1	8	2
18	35	48	2	11778	1	12	1.698970004
18	35	48	2	11778	1	16	2
18	35	48	2	11778	1	20	2
18	35	48	2	11778	1	24	2
18	35	48	2	11778	1	36	2
18	35	48	2	11778	1	48	2
18	35	48	2	11778	1	60	2
18	35	48	2	11778	1	72	2
18	35	48	2	11778	1	84	2
18	35	48	2	11778	1	96	2
18	35	48	2	11778	1	108	2
18	35	48	2	11778	1	120	2
19	36	30	1	11778	1	4	1.698970004
19	36	30	1	11778	1	8	2
19	36	30	1	11778	1	12	2
19	36	30	1	11778	1	16	2
19	36	30	1	11778	1	20	2
19	36	30	1	11778	1	24	2
19	36	30	1	11778	1	36	1.522878745
19	36	30	1	11778	1	48	1.522878745
19	36	30	1	11778	1	60	1.397940009
19	36	30	1	11778	1	72	1.397940009
19	36	30	1	11778	1	84	1.301029996
19	36	30	1	11778	1	96	1.301029996
19	36	30	1	11778	1	108	1.397940009
19	36	30	1	11778	1	120	1.397940009
19	37	30	1	11778	1	4	NA
19	37	30	1	11778	1	8	1.698970004
19	37	30	1	11778	1	12	1.698970004
19	37	30	1	11778	1	16	1.698970004
19	37	30	1	11778	1	20	1.698970004
19	37	30	1	11778	1	24	1.698970004
19	37	30	1	11778	1	36	1.698970004
19	37	30	1	11778	1	48	1.698970004
19	37	30	1	11778	1	60	1.522878745
19	37	30	1	11778	1	72	1.522878745
19	37	30	1	11778	1	84	1.522878745
19	37	30	1	11778	1	96	1.522878745
19	37	30	1	11778	1	108	1.522878745
19	37	30	1	11778	1	120	1.522878745
20	38	49	1	11778	1	4	0.698970004
20	38	49	1	11778	1	8	1.397940009
20	38	49	1	11778	1	12	2
20	38	49	1	11778	1	16	1.698970004
20	38	49	1	11778	1	20	2
20	38	49	1	11778	1	24	2
20	38	49	1	11778	1	36	2
20	38	49	1	11778	1	48	2
20	38	49	1	11778	1	60	2
20	38	49	1	11778	1	72	2
20	38	49	1	11778	1	84	2
20	38	49	1	11778	1	96	2
20	38	49	1	11778	1	108	2
20	38	49	1	11778	1	120	2
20	39	49	1	11778	1	4	0.397940009
20	39	49	1	11778	1	8	1.397940009
20	39	49	1	11778	1	12	1.698970004
20	39	49	1	11778	1	16	1.698970004
20	39	49	1	11778	1	20	1.698970004
20	39	49	1	11778	1	24	1.698970004
20	39	49	1	11778	1	36	1.698970004
20	39	49	1	11778	1	48	1.698970004
20	39	49	1	11778	1	60	1.698970004
20	39	49	1	11778	1	72	1.698970004
20	39	49	1	11778	1	84	2
20	39	49	1	11778	1	96	2
20	39	49	1	11778	1	108	2
20	39	49	1	11778	1	120	2
21	40	37	2	11778	1	4	NA
21	40	37	2	11778	1	8	1
21	40	37	2	11778	1	12	1.698970004
21	40	37	2	11778	1	16	1.698970004
21	40	37	2	11778	1	20	1.397940009
21	40	37	2	11778	1	24	1.522878745
21	40	37	2	11778	1	36	1.522878745
21	40	37	2	11778	1	48	1.397940009
21	40	37	2	11778	1	60	1.397940009
21	40	37	2	11778	1	72	1.397940009
21	40	37	2	11778	1	84	1.397940009
21	40	37	2	11778	1	96	1.301029996
21	40	37	2	11778	1	108	1.698970004
21	40	37	2	11778	1	120	1.397940009
21	41	37	2	11778	1	4	1.096910013
21	41	37	2	11778	1	8	1.301029996
21	41	37	2	11778	1	12	NA
21	41	37	2	11778	1	16	1.522878745
21	41	37	2	11778	1	20	1.15490196
21	41	37	2	11778	1	24	1.096910013
21	41	37	2	11778	1	36	1.045757491
21	41	37	2	11778	1	48	1.045757491
21	41	37	2	11778	1	60	1.045757491
21	41	37	2	11778	1	72	1.045757491
21	41	37	2	11778	1	84	1
21	41	37	2	11778	1	96	1.045757491
21	41	37	2	11778	1	108	1.045757491
21	41	37	2	11778	1	120	1
22	42	20	1	11778	1	4	2
22	42	20	1	11778	1	8	2
22	42	20	1	11778	1	12	2
22	42	20	1	11778	1	16	2
22	42	20	1	11778	1	20	2
22	42	20	1	11778	1	24	2
22	42	20	1	11778	1	36	2
22	42	20	1	11778	1	48	2
22	42	20	1	11778	1	60	1.698970004
22	42	20	1	11778	1	72	1.522878745
22	42	20	1	11778	1	84	1.522878745
22	42	20	1	11778	1	96	1.522878745
22	42	20	1	11778	1	108	1.522878745
22	42	20	1	11778	1	120	1.522878745
22	43	20	1	11778	1	4	NA
22	43	20	1	11778	1	8	2
22	43	20	1	11778	1	12	2
22	43	20	1	11778	1	16	2
22	43	20	1	11778	1	20	2
22	43	20	1	11778	1	24	1
22	43	20	1	11778	1	36	1
22	43	20	1	11778	1	48	1
22	43	20	1	11778	1	60	2
22	43	20	1	11778	1	72	2
22	43	20	1	11778	1	84	2
22	43	20	1	11778	1	96	2
22	43	20	1	11778	1	108	2
22	43	20	1	11778	1	120	2
23	44	28	1	11778	1	4	1.045757491
23	44	28	1	11778	1	8	1.096910013
23	44	28	1	11778	1	12	1.698970004
23	44	28	1	11778	1	16	NA
23	44	28	1	11778	1	20	NA
23	44	28	1	11778	1	24	1.698970004
23	44	28	1	11778	1	36	2
23	44	28	1	11778	1	48	2
23	44	28	1	11778	1	60	2
23	44	28	1	11778	1	72	2
23	44	28	1	11778	1	84	2
23	44	28	1	11778	1	96	2
23	44	28	1	11778	1	108	2
23	44	28	1	11778	1	120	2
23	45	28	1	11778	1	4	1.397940009
23	45	28	1	11778	1	8	1.397940009
23	45	28	1	11778	1	12	1.522878745
23	45	28	1	11778	1	16	NA
23	45	28	1	11778	1	20	NA
23	45	28	1	11778	1	24	1.522878745
23	45	28	1	11778	1	36	2
23	45	28	1	11778	1	48	2
23	45	28	1	11778	1	60	2
23	45	28	1	11778	1	72	2
23	45	28	1	11778	1	84	2
23	45	28	1	11778	1	96	2
23	45	28	1	11778	1	108	2
23	45	28	1	11778	1	120	2
24	46	33	1	11778	1	4	1
24	46	33	1	11778	1	8	NA
24	46	33	1	11778	1	12	1
24	46	33	1	11778	1	16	2
24	46	33	1	11778	1	20	2
24	46	33	1	11778	1	24	2.301029996
24	46	33	1	11778	1	36	2
24	46	33	1	11778	1	48	2
24	46	33	1	11778	1	60	2
24	46	33	1	11778	1	72	2
24	46	33	1	11778	1	84	2
24	46	33	1	11778	1	96	2
24	46	33	1	11778	1	108	2
24	46	33	1	11778	1	120	2
24	47	33	1	11778	1	4	1.522878745
24	47	33	1	11778	1	8	2.301029996
24	47	33	1	11778	1	12	2
24	47	33	1	11778	1	16	2
24	47	33	1	11778	1	20	2
24	47	33	1	11778	1	24	2
24	47	33	1	11778	1	36	2
24	47	33	1	11778	1	48	2
24	47	33	1	11778	1	60	2
24	47	33	1	11778	1	72	2
24	47	33	1	11778	1	84	2
24	47	33	1	11778	1	96	2
24	47	33	1	11778	1	108	2
24	47	33	1	11778	1	120	2
25	48	33	1	11778	1	4	2
25	48	33	1	11778	1	8	2
25	48	33	1	11778	1	12	2
25	48	33	1	11778	1	16	2
25	48	33	1	11778	1	20	2
25	48	33	1	11778	1	24	2
25	48	33	1	11778	1	36	2
25	48	33	1	11778	1	48	2
25	48	33	1	11778	1	60	2
25	48	33	1	11778	1	72	2
25	48	33	1	11778	1	84	2
25	48	33	1	11778	1	96	2
25	48	33	1	11778	1	108	2
25	48	33	1	11778	1	120	2
25	49	33	1	11778	1	4	2
25	49	33	1	11778	1	8	2
25	49	33	1	11778	1	12	2
25	49	33	1	11778	1	16	2
25	49	33	1	11778	1	20	2
25	49	33	1	11778	1	24	2
25	49	33	1	11778	1	36	2
25	49	33	1	11778	1	48	2
25	49	33	1	11778	1	60	2
25	49	33	1	11778	1	72	2.301029996
25	49	33	1	11778	1	84	2.301029996
25	49	33	1	11778	1	96	2
25	49	33	1	11778	1	108	2
25	49	33	1	11778	1	120	2
26	50	14	1	11778	0	4	NA
26	50	14	1	11778	0	8	2
26	50	14	1	11778	0	12	2
26	50	14	1	11778	0	16	2.301029996
26	50	14	1	11778	0	20	2.301029996
26	50	14	1	11778	0	24	2.301029996
26	50	14	1	11778	0	36	2.301029996
26	50	14	1	11778	0	48	2.301029996
26	50	14	1	11778	0	60	2.301029996
26	50	14	1	11778	0	72	2.301029996
26	50	14	1	11778	0	84	2.301029996
26	50	14	1	11778	0	96	2.301029996
26	50	14	1	11778	0	108	2.301029996
26	50	14	1	11778	0	120	2.301029996
26	51	14	1	11778	0	4	NA
26	51	14	1	11778	0	8	2
26	51	14	1	11778	0	12	2
26	51	14	1	11778	0	16	2.301029996
26	51	14	1	11778	0	20	2.301029996
26	51	14	1	11778	0	24	2.301029996
26	51	14	1	11778	0	36	2.301029996
26	51	14	1	11778	0	48	2.301029996
26	51	14	1	11778	0	60	2.301029996
26	51	14	1	11778	0	72	2.301029996
26	51	14	1	11778	0	84	2.301029996
26	51	14	1	11778	0	96	2.301029996
26	51	14	1	11778	0	108	2.301029996
26	51	14	1	11778	0	120	2.301029996
27	52	27	1	11778	1	4	NA
27	52	27	1	11778	1	8	1.397940009
27	52	27	1	11778	1	12	1.698970004
27	52	27	1	11778	1	16	1.698970004
27	52	27	1	11778	1	20	2
27	52	27	1	11778	1	24	2
27	52	27	1	11778	1	36	2
27	52	27	1	11778	1	48	2
27	52	27	1	11778	1	60	2
27	52	27	1	11778	1	72	2
27	52	27	1	11778	1	84	2
27	52	27	1	11778	1	96	2
27	52	27	1	11778	1	108	2
27	52	27	1	11778	1	120	2
27	53	27	1	11778	1	4	NA
27	53	27	1	11778	1	8	2
27	53	27	1	11778	1	12	1.698970004
27	53	27	1	11778	1	16	1.698970004
27	53	27	1	11778	1	20	2
27	53	27	1	11778	1	24	2
27	53	27	1	11778	1	36	2
27	53	27	1	11778	1	48	2
27	53	27	1	11778	1	60	2
27	53	27	1	11778	1	72	2
27	53	27	1	11778	1	84	2
27	53	27	1	11778	1	96	2
27	53	27	1	11778	1	108	2
27	53	27	1	11778	1	120	2
