# Supplementary material for: Ten-year natural history of visual function in Japanese patients with Leber hereditary optic neuropathy: A retrospective cohort study
Source: PLoS One. 2026 Apr 28;21(4):e0348093. doi: 10.1371/journal.pone.0348093 (PMC13123968; doi:10.1371/journal.pone.0348093)
Supplement: S2 Dataset — (CSV) [file pone.0348093.s002.csv]

Patient_ID	Eye_ID	Age	Sex	Mutation	Subgroup	Month	GP_score
1	1	53	1	11778	0	6	NA
1	1	53	1	11778	0	12	2
1	1	53	1	11778	0	18	NA
1	1	53	1	11778	0	24	2
1	1	53	1	11778	0	48	2
1	1	53	1	11778	0	72	4
1	1	53	1	11778	0	96	4
1	1	53	1	11778	0	120	4
1	2	53	1	11778	0	6	0.5
1	2	53	1	11778	0	12	2
1	2	53	1	11778	0	18	NA
1	2	53	1	11778	0	24	2
1	2	53	1	11778	0	48	2
1	2	53	1	11778	0	72	4
1	2	53	1	11778	0	96	4
1	2	53	1	11778	0	120	4
2	3	59	1	11778	0	6	1.5
2	3	59	1	11778	0	12	NA
2	3	59	1	11778	0	18	2
2	3	59	1	11778	0	24	NA
2	3	59	1	11778	0	48	2
2	3	59	1	11778	0	72	2
2	3	59	1	11778	0	96	2
2	3	59	1	11778	0	120	2
3	4	41	1	14484	0	6	1
3	4	41	1	14484	0	12	1.5
3	4	41	1	14484	0	18	2
3	4	41	1	14484	0	24	NA
3	4	41	1	14484	0	48	3
3	4	41	1	14484	0	72	2.5
3	4	41	1	14484	0	96	2.5
3	4	41	1	14484	0	120	2.5
3	5	41	1	14484	0	6	1
3	5	41	1	14484	0	12	2
3	5	41	1	14484	0	18	2.5
3	5	41	1	14484	0	24	NA
3	5	41	1	14484	0	48	3
3	5	41	1	14484	0	72	2.5
3	5	41	1	14484	0	96	3
3	5	41	1	14484	0	120	2.5
4	6	17	1	11778	0	6	NA
4	6	17	1	11778	0	12	2
4	6	17	1	11778	0	18	NA
4	6	17	1	11778	0	24	NA
4	6	17	1	11778	0	48	2
4	6	17	1	11778	0	72	2
4	6	17	1	11778	0	96	2
4	6	17	1	11778	0	120	1.5
4	7	17	1	11778	0	6	NA
4	7	17	1	11778	0	12	1.5
4	7	17	1	11778	0	18	1.5
4	7	17	1	11778	0	24	NA
4	7	17	1	11778	0	48	1.5
4	7	17	1	11778	0	72	2
4	7	17	1	11778	0	96	2
4	7	17	1	11778	0	120	2
5	8	48	2	11778	0	6	NA
5	8	48	2	11778	0	12	2.5
5	8	48	2	11778	0	18	NA
5	8	48	2	11778	0	24	2
5	8	48	2	11778	0	48	2
5	8	48	2	11778	0	72	2
5	8	48	2	11778	0	96	2
5	8	48	2	11778	0	120	2
5	9	48	2	11778	0	6	NA
5	9	48	2	11778	0	12	2
5	9	48	2	11778	0	18	NA
5	9	48	2	11778	0	24	2
5	9	48	2	11778	0	48	2
5	9	48	2	11778	0	72	2
5	9	48	2	11778	0	96	2
5	9	48	2	11778	0	120	2
6	10	46	1	14484	0	6	1
6	10	46	1	14484	0	12	NA
6	10	46	1	14484	0	18	2.5
6	10	46	1	14484	0	24	2
6	10	46	1	14484	0	48	1.5
6	10	46	1	14484	0	72	1.5
6	10	46	1	14484	0	96	1.5
6	10	46	1	14484	0	120	1.5
6	11	46	1	14484	0	6	1
6	11	46	1	14484	0	12	NA
6	11	46	1	14484	0	18	2.5
6	11	46	1	14484	0	24	2
6	11	46	1	14484	0	48	1.5
6	11	46	1	14484	0	72	1.5
6	11	46	1	14484	0	96	1.5
6	11	46	1	14484	0	120	1.5
7	12	49	1	11778	0	6	1.5
7	12	49	1	11778	0	12	1.5
7	12	49	1	11778	0	18	2
7	12	49	1	11778	0	24	2
7	12	49	1	11778	0	48	2
7	12	49	1	11778	0	72	2
7	12	49	1	11778	0	96	2
7	12	49	1	11778	0	120	2
7	13	49	1	11778	0	6	1.5
7	13	49	1	11778	0	12	1
7	13	49	1	11778	0	18	2
7	13	49	1	11778	0	24	2
7	13	49	1	11778	0	48	2
7	13	49	1	11778	0	72	2
7	13	49	1	11778	0	96	2
7	13	49	1	11778	0	120	2
8	14	33	1	11778	0	6	0.5
8	14	33	1	11778	0	12	1
8	14	33	1	11778	0	18	2
8	14	33	1	11778	0	24	2
8	14	33	1	11778	0	48	2
8	14	33	1	11778	0	72	2
8	14	33	1	11778	0	96	2
8	14	33	1	11778	0	120	2
8	15	33	1	11778	0	6	2
8	15	33	1	11778	0	12	2.5
8	15	33	1	11778	0	18	4
8	15	33	1	11778	0	24	4
8	15	33	1	11778	0	48	4
8	15	33	1	11778	0	72	2.5
8	15	33	1	11778	0	96	4
8	15	33	1	11778	0	120	4
9	16	33	1	11778	0	6	0.5
9	16	33	1	11778	0	12	1.5
9	16	33	1	11778	0	18	NA
9	16	33	1	11778	0	24	1.5
9	16	33	1	11778	0	48	1.5
9	16	33	1	11778	0	72	1.5
9	16	33	1	11778	0	96	1.5
9	16	33	1	11778	0	120	1.5
9	17	33	1	11778	0	6	0.5
9	17	33	1	11778	0	12	1.5
9	17	33	1	11778	0	18	NA
9	17	33	1	11778	0	24	1.5
9	17	33	1	11778	0	48	1.5
9	17	33	1	11778	0	72	1.5
9	17	33	1	11778	0	96	1.5
9	17	33	1	11778	0	120	1.5
10	18	14	1	11778	0	6	2
10	18	14	1	11778	0	12	4
10	18	14	1	11778	0	18	4
10	18	14	1	11778	0	24	4
10	18	14	1	11778	0	48	4
10	18	14	1	11778	0	72	4
10	18	14	1	11778	0	96	4
10	18	14	1	11778	0	120	4
10	19	14	1	11778	0	6	1
10	19	14	1	11778	0	12	4
10	19	14	1	11778	0	18	4
10	19	14	1	11778	0	24	4
10	19	14	1	11778	0	48	4
10	19	14	1	11778	0	72	4
10	19	14	1	11778	0	96	4
10	19	14	1	11778	0	120	4
