# Supplementary material for: Ten-year natural history of visual function in Japanese patients with Leber hereditary optic neuropathy: A retrospective cohort study
Source: PLoS One. 2026 Apr 28;21(4):e0348093. doi: 10.1371/journal.pone.0348093 (PMC13123968; doi:10.1371/journal.pone.0348093)
Supplement: S3 Dataset — (CSV) [file pone.0348093.s003.csv]

Ptient_ID	Eye_ID	Age	Sex	Mutation	Subgroup	Month	CFF_value
1	1	27	1	11778	0	6	17
1	1	27	1	11778	0	12	NA
1	1	27	1	11778	0	18	NA
1	1	27	1	11778	0	24	14
1	1	27	1	11778	0	48	12
1	1	27	1	11778	0	72	15
1	1	27	1	11778	0	96	17
1	1	27	1	11778	0	120	18
2	2	59	1	11778	0	6	9
2	2	59	1	11778	0	12	10
2	2	59	1	11778	0	18	12
2	2	59	1	11778	0	24	16
2	2	59	1	11778	0	48	17
2	2	59	1	11778	0	72	12
2	2	59	1	11778	0	96	8
2	2	59	1	11778	0	120	17
3	3	36	1	11778	0	6	10
3	3	36	1	11778	0	12	14
3	3	36	1	11778	0	18	10
3	3	36	1	11778	0	24	NA
3	3	36	1	11778	0	48	12
3	3	36	1	11778	0	72	10
3	3	36	1	11778	0	96	11
3	3	36	1	11778	0	120	11
4	4	8	1	11778	0	6	32
4	4	8	1	11778	0	12	40
4	4	8	1	11778	0	18	NA
4	4	8	1	11778	0	24	18
4	4	8	1	11778	0	48	31
4	4	8	1	11778	0	72	40
4	4	8	1	11778	0	96	42
4	4	8	1	11778	0	120	42
4	5	8	1	11778	0	6	32
4	5	8	1	11778	0	12	40
4	5	8	1	11778	0	18	NA
4	5	8	1	11778	0	24	18
4	5	8	1	11778	0	48	20
4	5	8	1	11778	0	72	42
4	5	8	1	11778	0	96	42
4	5	8	1	11778	0	120	42
5	6	41	1	14484	0	6	20
5	6	41	1	14484	0	12	10
5	6	41	1	14484	0	18	NA
5	6	41	1	14484	0	24	16
5	6	41	1	14484	0	48	21
5	6	41	1	14484	0	72	24
5	6	41	1	14484	0	96	25
5	6	41	1	14484	0	120	30
5	7	41	1	14484	0	6	15
5	7	41	1	14484	0	12	13
5	7	41	1	14484	0	18	NA
5	7	41	1	14484	0	24	14
5	7	41	1	14484	0	48	15
5	7	41	1	14484	0	72	16
5	7	41	1	14484	0	96	22
5	7	41	1	14484	0	120	34
6	8	17	1	11778	0	6	NA
6	8	17	1	11778	0	12	10
6	8	17	1	11778	0	18	NA
6	8	17	1	11778	0	24	22
6	8	17	1	11778	0	48	17
6	8	17	1	11778	0	72	21
6	8	17	1	11778	0	96	20
6	8	17	1	11778	0	120	15
6	9	17	1	11778	0	6	14
6	9	17	1	11778	0	12	NA
6	9	17	1	11778	0	18	23
6	9	17	1	11778	0	24	23
6	9	17	1	11778	0	48	20
6	9	17	1	11778	0	72	20
6	9	17	1	11778	0	96	20
6	9	17	1	11778	0	120	21
7	10	49	1	11778	0	6	NA
7	10	49	1	11778	0	12	NA
7	10	49	1	11778	0	18	22
7	10	49	1	11778	0	24	18
7	10	49	1	11778	0	48	20
7	10	49	1	11778	0	72	34
7	10	49	1	11778	0	96	30
7	10	49	1	11778	0	120	20
7	11	49	1	11778	0	6	13
7	11	49	1	11778	0	12	10
7	11	49	1	11778	0	18	15
7	11	49	1	11778	0	24	NA
7	11	49	1	11778	0	48	20
7	11	49	1	11778	0	72	30
7	11	49	1	11778	0	96	32
7	11	49	1	11778	0	120	25
8	12	48	2	11778	0	6	12
8	12	48	2	11778	0	12	13
8	12	48	2	11778	0	18	10
8	12	48	2	11778	0	24	NA
8	12	48	2	11778	0	48	8
8	12	48	2	11778	0	72	13
8	12	48	2	11778	0	96	19
8	12	48	2	11778	0	120	11
8	13	48	2	11778	0	6	8
8	13	48	2	11778	0	12	12
8	13	48	2	11778	0	18	12
8	13	48	2	11778	0	24	NA
8	13	48	2	11778	0	48	16
8	13	48	2	11778	0	72	17
8	13	48	2	11778	0	96	25
8	13	48	2	11778	0	120	14
9	14	46	1	14484	0	6	25
9	14	46	1	14484	0	12	13
9	14	46	1	14484	0	18	12
9	14	46	1	14484	0	24	14
9	14	46	1	14484	0	48	21
9	14	46	1	14484	0	72	25
9	14	46	1	14484	0	96	21
9	14	46	1	14484	0	120	21
9	15	46	1	14484	0	6	30
9	15	46	1	14484	0	12	12
9	15	46	1	14484	0	18	7
9	15	46	1	14484	0	24	11
9	15	46	1	14484	0	48	18
9	15	46	1	14484	0	72	19
9	15	46	1	14484	0	96	18
9	15	46	1	14484	0	120	20
10	16	30	1	11778	0	6	13
10	16	30	1	11778	0	12	13
10	16	30	1	11778	0	18	24
10	16	30	1	11778	0	24	22
10	16	30	1	11778	0	48	22
10	16	30	1	11778	0	72	10
10	16	30	1	11778	0	96	5
10	16	30	1	11778	0	120	5
10	17	30	1	11778	0	6	16
10	17	30	1	11778	0	12	23
10	17	30	1	11778	0	18	22
10	17	30	1	11778	0	24	25
10	17	30	1	11778	0	48	25
10	17	30	1	11778	0	72	15
10	17	30	1	11778	0	96	10
10	17	30	1	11778	0	120	12
11	18	33	1	11778	0	6	15
11	18	33	1	11778	0	12	11
11	18	33	1	11778	0	18	8
11	18	33	1	11778	0	24	10
11	18	33	1	11778	0	48	12
11	18	33	1	11778	0	72	15
11	18	33	1	11778	0	96	12
11	18	33	1	11778	0	120	13
11	19	33	1	11778	0	6	6
11	19	33	1	11778	0	12	8
11	19	33	1	11778	0	18	8
11	19	33	1	11778	0	24	8
11	19	33	1	11778	0	48	11
11	19	33	1	11778	0	72	9
11	19	33	1	11778	0	96	11
11	19	33	1	11778	0	120	11
